# Supplementary material for: Systematic Review on Influenza Burden in Emerging Markets in 2018–2023—An Evidence Update to Guide Influenza Vaccination Recommendations
Source: Vaccines (Basel). 2024 Nov 2;12(11):1251. doi: 10.3390/vaccines12111251 (PMC11599016; doi:10.3390/vaccines12111251)
Supplement: Supplementary file 1 [file vaccines-12-01251-s001.zip]

Archive with 1 entries (1 files):
- vaccines-3257350-supplementary.pdf
